# Supplementary material for: Contribution of Hypoalbuminemia and Anemia to the Prognostic Value of Plasma p-Cresyl Sulfate and p-Cresyl Glucuronide for Cardiovascular Outcome in Chronic Kidney Disease
Source: J Pers Med. 2022 Jul 28;12(8):1239. doi: 10.3390/jpm12081239 (PMC9410048; doi:10.3390/jpm12081239)
Supplement: Supplementary file 1 [file jpm-12-01239-s001.zip]

Archive with 1 entries (1 files):
- jpm-1778016-supplementary.pdf
